# Supplementary material for: Real-Time Imaging of Resident T Cells in Human Lung and Ovarian Carcinomas Reveals How Different Tumor Microenvironments Control T Lymphocyte Migration
Source: Front Immunol. 2015 Oct 12;6:500. doi: 10.3389/fimmu.2015.00500 (PMC4600956; doi:10.3389/fimmu.2015.00500)
Supplement: Supplementary file 1 [file Presentation_1.ZIP]

Archive with 17 entries (17 files):
- Movies/Movie 1.avi
- Movies/Movie 10.avi
- Movies/Movie 11.avi
- Movies/Movie 12.avi
- Movies/Movie 13.avi
- Movies/Movie 14.avi
- Movies/Movie 15.avi
- Movies/Movie 16.avi
- Movies/Movie 2.avi
- Movies/Movie 3.avi
- Movies/Movie 4.avi
- Movies/Movie 5.avi
- Movies/Movie 6.avi
- Movies/Movie 7.avi
- Movies/Movie 8.avi
- Movies/Movie 9.avi
- Movies/Movie Captions.pdf
